# Supplementary material for: Necroptosis Mediates Muscle Protein Degradation in a Cachexia Model of Weanling Pig with Lipopolysaccharide Challenge
Source: Int J Mol Sci. 2023 Jun 30;24(13):10923. doi: 10.3390/ijms241310923 (PMC10341553; doi:10.3390/ijms241310923)
Supplement: Supplementary file 1 [file ijms-24-10923-s001.zip]

Archive with 1 entries (1 files):
- ijms-2408771-supplementary.pdf
